# Supplementary material for: Methyl 2-amino-3,4,5,6-tetra­fluoro­benzoate
Source: Acta Crystallogr Sect E Struct Rep Online. 2011 May 25;67(Pt 6):o1511. doi: 10.1107/S1600536811015182 (PMC3120311; doi:10.1107/S1600536811015182)
Supplement: Supplementary file 1 [file e-67-o1511-sup1.cif]

##############################################################################
#                                                                            #
# This CIF contains the data in a paper accepted for publication in          #
# Acta Crystallographica Section E. It conforms to the requirements of       #
# Notes for Authors for Acta Crystallographica Section E, and has been       #
# peer reviewed under the auspices of the IUCr Commission on Journals.       #
#                                                                            #
# Full details of the Crystallographic Information File format               #
# are given in the paper "The Crystallographic Information File (CIF):       #
# a New Standard Archive File for Crystallography" by S. R. Hall, F. H.      #
# Allen and I. D. Brown [Acta Cryst. (1991), A47, 655-685].                  #
#                                                                            #
# The current version of the core CIF dictionary is obtainable from          #
# ftp://ftp.iucr.org/pub/cif_core.dic.                                       #
#                                                                            #
# Software is freely available for graphical display of the structure(s)     #
# in this CIF. For information consult the CIF software page                 #
# http://www.iucr.org/resources/cif/software.                                #
#                                                                            #
# This file may be used for bona fide research purposes within the           #
# scientific community so long as proper attribution is given to the journal # 
# article from which it was obtained.                                        #
#                                                                            #
##############################################################################
data_I
_audit_creation_method
;
CrysAlis PRO (Oxford Diffraction, 2010)
;
_chemical_name_systematic
;
methyl 2-amino-3,4,5,6-tetrafluorobenzoate
;
_chemical_name_common     ?
_chemical_formula_moiety     'C8 H5 F4 N O2'
_chemical_formula_sum     'C8 H5 F4 N O2'
_chemical_formula_iupac     'C8 H5 F4 N O2'
_chemical_formula_weight     223.0
_chemical_melting_point     ?
_space_group_crystal_system     monoclinic
_space_group_name_H-M_alt     'P 21/n'
_space_group_name_Hall     '-P 2yn'
loop_
    _space_group_symop_id
    _space_group_symop_operation_xyz
    1 'x, y, z'
    2 '-x+1/2, y+1/2, -z+1/2'
    3 '-x, -y, -z'
    4 'x+1/2, -y+1/2, z+1/2'
_cell_length_a     4.5246(2)
_cell_length_b     9.6484(4)
_cell_length_c     19.3133(9)
_cell_angle_alpha     90.00
_cell_angle_beta     91.324(4)
_cell_angle_gamma     90.00
_cell_volume     842.90(6)
_cell_formula_units_Z     4
_cell_measurement_reflns_used     1857
_cell_measurement_theta_min     4.5764
_cell_measurement_theta_max     63.2695
_cell_measurement_temperature     295(2)
_exptl_crystal_description     prism
_exptl_crystal_colour     colourless
_exptl_crystal_size_max     0.62
_exptl_crystal_size_mid     0.22
_exptl_crystal_size_min     0.17
_exptl_crystal_density_diffrn     1.758
_exptl_crystal_density_meas     ?
_exptl_crystal_density_method     'not measured'
_exptl_crystal_F_000     448
_exptl_absorpt_coefficient_mu     1.659
_exptl_absorpt_correction_type     multi-scan
_exptl_absorpt_process_details     '(CrysAlis PRO; Oxford Diffraction, 2010)'
_exptl_absorpt_correction_T_min     0.622
_exptl_absorpt_correction_T_max     1.000
_exptl_special_details
;
;
_diffrn_ambient_temperature     295(2)
_diffrn_radiation_type     'Cu K\a'
_diffrn_radiation_wavelength     1.5418
_diffrn_radiation_monochromator     'mirror'
_diffrn_measurement_device_type
                        'Oxford Diffraction Xcalibur Sapphire3 Gemini Ultra CCD'
_diffrn_measurement_method     \w
_diffrn_detector_area_resol_mean     16.0288
_diffrn_reflns_number     2513
_diffrn_reflns_av_R_equivalents     0.0175
_diffrn_reflns_theta_min     4.58
_diffrn_reflns_theta_max     63.36
_diffrn_reflns_theta_full     63.36
_diffrn_measured_fraction_theta_max     0.966
_diffrn_measured_fraction_theta_full     0.965
_diffrn_reflns_limit_h_min     -5
_diffrn_reflns_limit_h_max     4
_diffrn_reflns_limit_k_min     -10
_diffrn_reflns_limit_k_max     10
_diffrn_reflns_limit_l_min     -22
_diffrn_reflns_limit_l_max     21
_diffrn_standards_number     ?
_diffrn_standards_interval_count     .
_diffrn_standards_interval_time     .
_diffrn_standards_decay_%     0
_refine_special_details
;
Refinement of <i>F</i>^2^ against ALL reflections. The weighted <i>R</i>-factor
<i>wR</i> and goodness of fit <i>S</i> are based on <i>F</i>^2^, conventional
<i>R</i>-factors <i>R</i> are based on <i>F</i>, with <i>F</i> set to zero for
negative <i>F</i>^2^. The threshold expression of <i>F</i>^2^ >
\s(<i>F</i>^2^) is used only for calculating <i>R</i>-factors(gt) <i>etc</i>.
and is not relevant to the choice of reflections for refinement.
<i>R</i>-factors based on <i>F</i>^2^ are statistically about twice as large
as those based on <i>F</i>, and <i>R</i>- factors based on ALL data will be
even larger.
;
_reflns_number_total     1332
_reflns_number_gt     1185
_reflns_threshold_expression     I>2\s(I)
_refine_ls_structure_factor_coef     Fsqd
_refine_ls_matrix_type     full
_refine_ls_R_factor_all     0.0523
_refine_ls_R_factor_gt     0.0487
_refine_ls_wR_factor_gt     0.1349
_refine_ls_wR_factor_ref     0.1404
_refine_ls_goodness_of_fit_ref     1.026
_refine_ls_restrained_S_all     1.026
_refine_ls_number_reflns     1332
_refine_ls_number_parameters     145
_refine_ls_number_restraints     4
_refine_ls_hydrogen_treatment     mixed
_refine_ls_weighting_scheme     calc
_refine_ls_weighting_details
         'calc w=1/[\s^2^(Fo^2^)+(0.0959P)^2^+0.1931P] where P=(Fo^2^+2Fc^2^)/3'
_atom_sites_solution_hydrogens     geom
_atom_sites_solution_primary     direct
_atom_sites_solution_secondary     difmap
_refine_ls_shift/su_max     0.001
_refine_ls_shift/su_mean     0.000
_refine_diff_density_max     0.171
_refine_diff_density_min     -0.202
_refine_ls_extinction_method     none
_refine_ls_extinction_coef     ?
loop_
    _atom_type_symbol
    _atom_type_description
    _atom_type_scat_dispersion_real
    _atom_type_scat_dispersion_imag
    _atom_type_scat_source
    'C' 'C' 0.0181 0.0091
                         'International Tables Vol C Tables 4.2.6.8 and 6.1.1.4'
    'H' 'H' 0.0000 0.0000
                         'International Tables Vol C Tables 4.2.6.8 and 6.1.1.4'
    'F' 'F' 0.0727 0.0534
                         'International Tables Vol C Tables 4.2.6.8 and 6.1.1.4'
    'N' 'N' 0.0311 0.0180
                         'International Tables Vol C Tables 4.2.6.8 and 6.1.1.4'
    'O' 'O' 0.0492 0.0322
                         'International Tables Vol C Tables 4.2.6.8 and 6.1.1.4'
_computing_data_collection     'CrysAlis PRO (Oxford Diffraction, 2010)'
_computing_cell_refinement     'CrysAlis PRO (Oxford Diffraction, 2010)'
_computing_data_reduction     'CrysAlis PRO (Oxford Diffraction, 2010)'
_computing_structure_solution     'SHELXS97 (Sheldrick, 2008)'
_computing_structure_refinement     'SHELXL97 (Sheldrick, 2008)'
_computing_molecular_graphics     'OLEX2 (Dolomanov <i>et al.</i>, 2009)'
_computing_publication_material     'OLEX2 (Dolomanov <i>et al.</i>, 2009)'
loop_
    _atom_site_type_symbol
    _atom_site_label
    _atom_site_fract_x
    _atom_site_fract_y
    _atom_site_fract_z
    _atom_site_U_iso_or_equiv
    _atom_site_thermal_displace_type
    _atom_site_calc_flag
    _atom_site_refinement_flags
    _atom_site_occupancy
    F F1 -0.0308(3) 0.34475(14) 0.54384(7) 0.0577(5) Uani . . 1.000
    F F2 0.3821(3) -0.06985(13) 0.70892(7) 0.0608(5) Uani . . 1.000
    F F4 -0.2509(3) 0.09206(15) 0.52989(7) 0.0614(5) Uani . . 1.000
    F F7 -0.0460(3) -0.11671(14) 0.61192(8) 0.0691(6) Uani . . 1.000
    O O3 0.6161(4) 0.44489(16) 0.68851(8) 0.0594(6) Uani . . 1.000
    O O5 0.3628(4) 0.50208(16) 0.59299(9) 0.0614(6) Uani . . 1.000
    N N12 0.6013(4) 0.1837(2) 0.73274(10) 0.0507(7) Uani . . 1.000
    C C6 0.3985(4) 0.1679(2) 0.68073(10) 0.0394(6) Uani . . 1.000
    C C8 0.3010(4) 0.2775(2) 0.63623(9) 0.0380(6) Uani . . 1.000
    C C9 0.0669(5) 0.0104(2) 0.61966(11) 0.0474(7) Uani . . 1.000
    C C10 0.4398(4) 0.4146(2) 0.64304(10) 0.0408(6) Uani . . 1.000
    C C11 0.0806(4) 0.2464(2) 0.58597(9) 0.0404(6) Uani . . 1.000
    C C13 0.2801(5) 0.0359(2) 0.66907(10) 0.0434(6) Uani . . 1.000
    C C14 -0.0354(5) 0.1169(2) 0.57774(11) 0.0458(6) Uani . . 1.000
    C C15 0.5115(7) 0.6350(3) 0.59424(16) 0.0759(10) Uani . . 1.000
    H H12A 0.661(7) 0.115(3) 0.7566(16) 0.075(9) Uiso . . 1.000
    H H12B 0.678(6) 0.267(3) 0.7397(14) 0.070(8) Uiso . . 1.000
    H H15A 0.44700 0.68880 0.55490 0.1140 Uiso calc R 1.000
    H H15B 0.72120 0.62090 0.59260 0.1140 Uiso calc R 1.000
    H H15C 0.46470 0.68340 0.63600 0.1140 Uiso calc R 1.000
loop_
    _atom_site_aniso_label
    _atom_site_aniso_U_11
    _atom_site_aniso_U_22
    _atom_site_aniso_U_33
    _atom_site_aniso_U_12
    _atom_site_aniso_U_13
    _atom_site_aniso_U_23
    F1 0.0617(8) 0.0530(8) 0.0572(8) -0.0006(6) -0.0233(6) 0.0059(6)
    F2 0.0727(9) 0.0404(7) 0.0690(9) 0.0027(6) -0.0032(7) 0.0116(6)
    F4 0.0540(8) 0.0700(9) 0.0594(8) -0.0116(6) -0.0146(6) -0.0162(6)
    F7 0.0748(10) 0.0441(8) 0.0882(11) -0.0209(6) -0.0010(8) -0.0080(7)
    O3 0.0744(11) 0.0454(9) 0.0571(10) -0.0116(7) -0.0273(8) 0.0005(7)
    O5 0.0716(11) 0.0408(9) 0.0704(10) -0.0096(7) -0.0279(8) 0.0127(7)
    N12 0.0606(12) 0.0402(11) 0.0505(11) 0.0041(9) -0.0178(9) 0.0033(8)
    C6 0.0413(10) 0.0378(10) 0.0392(10) 0.0040(8) 0.0008(8) -0.0016(8)
    C8 0.0397(10) 0.0356(10) 0.0385(10) 0.0021(8) -0.0039(8) -0.0026(8)
    C9 0.0493(12) 0.0379(11) 0.0553(12) -0.0065(9) 0.0079(10) -0.0071(9)
    C10 0.0433(11) 0.0354(10) 0.0433(11) 0.0041(8) -0.0049(8) -0.0013(8)
    C11 0.0414(10) 0.0402(11) 0.0395(10) 0.0040(8) -0.0039(8) -0.0015(8)
    C13 0.0487(11) 0.0341(10) 0.0476(11) 0.0025(8) 0.0036(9) 0.0022(8)
    C14 0.0409(10) 0.0520(12) 0.0442(11) -0.0050(9) -0.0038(8) -0.0104(9)
    C15 0.095(2) 0.0390(13) 0.092(2) -0.0168(13) -0.0328(16) 0.0158(12)
_geom_special_details
;
 Bond distances, angles etc. have been calculated using the
 rounded fractional coordinates. All su's are estimated
 from the variances of the (full) variance-covariance matrix.
 The cell esds are taken into account in the estimation of
 distances, angles and torsion angles
;
loop_
    _geom_bond_atom_site_label_1
    _geom_bond_atom_site_label_2
    _geom_bond_site_symmetry_1
    _geom_bond_site_symmetry_2
    _geom_bond_distance
    _geom_bond_publ_flag
    F1 C11 . . 1.341(2) no
    F2 C13 . . 1.353(2) no
    F4 C14 . . 1.349(3) no
    F7 C9 . . 1.336(2) no
    O3 C10 . . 1.209(3) no
    O5 C10 . . 1.324(3) no
    O5 C15 . . 1.448(3) no
    N12 C6 . . 1.353(3) no
    N12 H12A . . 0.85(3) no
    N12 H12B . . 0.88(3) no
    C6 C13 . . 1.398(3) no
    C6 C8 . . 1.426(3) no
    C8 C11 . . 1.408(3) no
    C8 C10 . . 1.469(3) no
    C9 C13 . . 1.364(3) no
    C9 C14 . . 1.381(3) no
    C11 C14 . . 1.363(3) no
    C15 H15A . . 0.9600 no
    C15 H15B . . 0.9600 no
    C15 H15C . . 0.9600 no
loop_
    _geom_angle_atom_site_label_1
    _geom_angle_atom_site_label_2
    _geom_angle_atom_site_label_3
    _geom_angle_site_symmetry_1
    _geom_angle_site_symmetry_2
    _geom_angle_site_symmetry_3
    _geom_angle
    _geom_angle_publ_flag
    C10 O5 C15 . . . 115.98(19) no
    C6 N12 H12B . . . 118.2(18) no
    H12A N12 H12B . . . 121(3) no
    C6 N12 H12A . . . 121(2) no
    C8 C6 C13 . . . 117.80(17) no
    N12 C6 C8 . . . 123.97(18) no
    N12 C6 C13 . . . 118.22(18) no
    C6 C8 C10 . . . 119.22(16) no
    C6 C8 C11 . . . 117.50(17) no
    C10 C8 C11 . . . 123.25(17) no
    C13 C9 C14 . . . 119.87(19) no
    F7 C9 C13 . . . 120.44(18) no
    F7 C9 C14 . . . 119.69(19) no
    O3 C10 C8 . . . 123.81(18) no
    O3 C10 O5 . . . 122.31(18) no
    O5 C10 C8 . . . 113.83(16) no
    F1 C11 C8 . . . 121.20(17) no
    F1 C11 C14 . . . 116.08(17) no
    C8 C11 C14 . . . 122.72(18) no
    C6 C13 C9 . . . 122.65(18) no
    F2 C13 C6 . . . 118.11(18) no
    F2 C13 C9 . . . 119.25(17) no
    F4 C14 C9 . . . 119.76(18) no
    F4 C14 C11 . . . 120.86(18) no
    C9 C14 C11 . . . 119.4(2) no
    O5 C15 H15A . . . 109.00 no
    O5 C15 H15B . . . 109.00 no
    O5 C15 H15C . . . 109.00 no
    H15A C15 H15B . . . 109.00 no
    H15A C15 H15C . . . 109.00 no
    H15B C15 H15C . . . 110.00 no
loop_
    _geom_torsion_atom_site_label_1
    _geom_torsion_atom_site_label_2
    _geom_torsion_atom_site_label_3
    _geom_torsion_atom_site_label_4
    _geom_torsion_site_symmetry_1
    _geom_torsion_site_symmetry_2
    _geom_torsion_site_symmetry_3
    _geom_torsion_site_symmetry_4
    _geom_torsion
    _geom_torsion_publ_flag
    C15 O5 C10 O3 . . . . 2.4(3) no
    C15 O5 C10 C8 . . . . -175.26(19) no
    N12 C6 C8 C10 . . . . 4.4(3) no
    N12 C6 C8 C11 . . . . -177.73(18) no
    C13 C6 C8 C10 . . . . -174.65(17) no
    C13 C6 C8 C11 . . . . 3.3(3) no
    N12 C6 C13 F2 . . . . -2.2(3) no
    N12 C6 C13 C9 . . . . 177.5(2) no
    C8 C6 C13 F2 . . . . 176.87(17) no
    C8 C6 C13 C9 . . . . -3.4(3) no
    C6 C8 C10 O3 . . . . -6.8(3) no
    C6 C8 C10 O5 . . . . 170.78(17) no
    C11 C8 C10 O3 . . . . 175.38(19) no
    C11 C8 C10 O5 . . . . -7.0(3) no
    C6 C8 C11 F1 . . . . 177.52(16) no
    C6 C8 C11 C14 . . . . -1.4(3) no
    C10 C8 C11 F1 . . . . -4.7(3) no
    C10 C8 C11 C14 . . . . 176.41(19) no
    F7 C9 C13 F2 . . . . 1.8(3) no
    F7 C9 C13 C6 . . . . -177.89(19) no
    C14 C9 C13 F2 . . . . -178.81(19) no
    C14 C9 C13 C6 . . . . 1.5(3) no
    F7 C9 C14 F4 . . . . 0.8(3) no
    F7 C9 C14 C11 . . . . 179.94(19) no
    C13 C9 C14 F4 . . . . -178.57(19) no
    C13 C9 C14 C11 . . . . 0.6(3) no
    F1 C11 C14 F4 . . . . -0.4(3) no
    F1 C11 C14 C9 . . . . -179.53(18) no
    C8 C11 C14 F4 . . . . 178.59(18) no
    C8 C11 C14 C9 . . . . -0.6(3) no
loop_
    _geom_hbond_atom_site_label_D
    _geom_hbond_atom_site_label_H
    _geom_hbond_atom_site_label_A
    _geom_hbond_site_symmetry_A
    _geom_hbond_distance_DH
    _geom_hbond_distance_HA
    _geom_hbond_distance_DA
    _geom_hbond_angle_DHA
    _geom_hbond_publ_flag
    N12 H12A O3 2_646 0.85(3) 2.19(3) 3.028(2) 171(3) yes
    N12 H12B O3 . 0.88(3) 2.00(3) 2.662(2) 131(2) yes
    N12 H12A F2 . 0.85(3) 2.36(3) 2.676(2) 103(2) no
data_global
_journal_date_recd_electronic     2011-04-05
_journal_date_accepted     2011-04-22
_journal_name_full     'Acta Crystallographica, Section E'
_journal_year     2011
_journal_volume     67
_journal_issue      6
_journal_page_first     o1511
_journal_page_last     o1511
_journal_paper_category     QO
_journal_coeditor_code     ZS2108
_publ_contact_author_name     'Shi-Hai Xu'
_publ_contact_author_address
;
Department of Chemistry
Jinan University
Guangzhou 510632
People's Republic of China
;
_publ_contact_author_email     'txush@jnu.edu.cn'
_publ_contact_author_fax     ?
_publ_contact_author_phone     '+862085228856'
_publ_section_title
;
Methyl 2-amino-3,4,5,6-tetrafluorobenzoate
;
loop_
    _publ_author_name
    _publ_author_footnote
    _publ_author_address
    'Guo, Wei' .
;
Department of Chemistry
Jinan University
Guangzhou 510632
People's Republic of China
;
    'Liao, Xiao-Jian' .
;
Department of Chemistry
Jinan University
Guangzhou 510632
People's Republic of China
;
    'Li, Guo-Qiang' .
;
Department of Chemistry
Jinan University
Guangzhou 510632
People's Republic of China
;
    'Xu, Shi-Hai' .
;
Department of Chemistry
Jinan University
Guangzhou 510632
People's Republic of China
;
