# Supplementary material for: Methyl 2-amino-3,4,5,6-tetra­fluoro­benzoate
Source: Acta Crystallogr Sect E Struct Rep Online. 2011 May 25;67(Pt 6):o1511. doi: 10.1107/S1600536811015182 (PMC3120311; doi:10.1107/S1600536811015182)
Supplement: Supplementary file 2 [file e-67-o1511-Isup2.hkl]

#
# h,k,l, Fc-squared, Fo-squared, sigma(Fo-squared) and status flag
#
data_I
_shelx_title ' I        ZS2108gs'
_shelx_refln_list_code          4
_shelx_F_calc_maximum       60.19
_exptl_crystal_F_000       448.00
_reflns_d_resolution_high  0.8624
 
loop_
 _symmetry_equiv_pos_as_xyz
 'x, y, z'
 '-x+1/2, y+1/2, -z+1/2'
 '-x, -y, -z'
 'x-1/2, -y-1/2, z-1/2'
 
_cell_length_a     4.5246
_cell_length_b     9.6484
_cell_length_c    19.3133
_cell_angle_alpha  90.000
_cell_angle_beta   91.324
_cell_angle_gamma  90.000
 
_shelx_F_squared_multiplier     1.000
 
loop_
 _refln_index_h
 _refln_index_k
 _refln_index_l
 _refln_F_squared_calc
 _refln_F_squared_meas
 _refln_F_squared_sigma
 _refln_observed_status
   2   0   0     1847.45     1888.49     40.61 o
   4   0   0        0.00       -0.06      0.28 o
   2   1   0      195.95      192.30      3.14 o
   3   1   0       75.56       75.48      5.77 o
   4   1   0        8.92        9.06      1.46 o
   5   1   0        0.57        0.50      0.32 o
   1   2   0      695.19      624.54     16.52 o
   2   2   0      162.67      170.97      4.37 o
   3   2   0      119.84      117.53      4.68 o
   4   2   0        2.93        3.10      0.51 o
   5   2   0        4.91        5.40      0.92 o
   1   3   0     1234.07     1195.38     31.22 o
   2   3   0      230.83      218.39      5.49 o
   3   3   0       49.41       42.76      1.64 o
   4   3   0       52.23       61.33      2.82 o
   5   3   0       54.39       53.82      2.71 o
   0   4   0     1023.22      959.99      9.54 o
   1   4   0        8.65        6.66      0.72 o
   2   4   0      791.48      727.32      7.69 o
   3   4   0       22.38       24.31      1.25 o
   4   4   0      102.49      107.14      3.54 o
   1   5   0      311.83      301.24     10.01 o
   2   5   0      535.54      422.95      5.30 o
   3   5   0      192.95      193.22      4.21 o
   4   5   0      101.32      104.56      4.43 o
   0   6   0       21.23       14.13      1.52 o
   1   6   0       21.15       27.19      1.62 o
   2   6   0      184.23      199.92      5.11 o
   3   6   0       14.26       15.32      1.36 o
   4   6   0        4.07        4.25      0.63 o
   1   7   0       64.55       65.00      3.00 o
   2   7   0        0.00        0.78      0.39 o
   3   7   0        0.99        0.83      0.58 o
   4   7   0        0.28        0.55      0.36 o
   0   8   0       37.74       35.47      2.03 o
   1   8   0      441.00      494.29     12.71 o
   2   8   0       84.71       75.66      3.47 o
   3   8   0        0.04        0.55      0.53 o
   1   9   0      580.91      629.45      9.93 o
   2   9   0        4.55        4.84      0.69 o
   3   9   0        0.04        0.06      0.27 o
   0  10   0        0.08       -0.12      0.99 o
   1  10   0       18.59       17.04      1.19 o
   2  10   0        5.25        6.67      0.62 o
  -3   0   1      963.95      898.64     12.76 o
   1   0   1      161.26      181.76      1.68 o
   3   0   1      845.08      779.99     11.62 o
   5   0   1        0.01        0.04      0.19 o
  -5   1   1        3.46        2.17      0.59 o
  -4   1   1       74.89       86.85      4.38 o
  -3   1   1        7.52        8.60      0.95 o
  -2   1   1     1127.00     1074.15      6.71 o
  -1   1   1      499.82      541.96      3.76 o
   0   1   1      305.55      325.84      2.21 o
   1   1   1      291.66      292.80      2.29 o
   2   1   1        3.19        3.73      0.34 o
   3   1   1      294.96      274.84      5.13 o
   4   1   1       33.43       34.98      2.94 o
   5   1   1        0.03       -0.12      0.22 o
  -5   2   1        8.71        8.65      1.15 o
  -4   2   1        8.96        9.45      1.05 o
  -3   2   1       53.91       51.75      3.08 o
  -2   2   1      562.49      530.78      7.59 o
  -1   2   1       42.20       51.67      0.91 o
   0   2   1      166.22      153.87      1.59 o
   1   2   1     1540.77     1413.26     16.51 o
   2   2   1        5.73        7.24      0.98 o
   3   2   1        5.37        6.13      0.77 o
   4   2   1       54.31       61.01      2.13 o
   5   2   1        1.97        1.17      0.42 o
  -5   3   1       10.88       12.23      1.31 o
  -4   3   1      111.65      137.08      8.76 o
  -3   3   1      145.57      135.98      3.71 o
  -2   3   1       37.30       38.99      2.26 o
  -1   3   1      689.59      674.17      5.44 o
   0   3   1       45.46       41.97      0.88 o
   1   3   1     1402.85     1341.25     19.62 o
   2   3   1      184.82      169.22      4.94 o
   3   3   1        6.46        6.58      0.63 o
   4   3   1        4.75        5.60      0.64 o
   5   3   1        0.13        0.01      0.21 o
  -4   4   1       74.69       87.90      3.36 o
  -3   4   1        1.04        1.53      0.40 o
  -2   4   1      355.84      327.99      7.20 o
  -1   4   1       31.30       53.08      2.50 o
   1   4   1     1881.25     1886.35      9.93 o
   2   4   1      359.88      326.45      7.28 o
   3   4   1       21.34       20.10      1.13 o
   4   4   1      307.30      341.22      4.84 o
  -4   5   1        4.75        4.10      0.90 o
  -3   5   1       25.47       25.60      1.45 o
  -2   5   1      893.86      667.62      8.18 o
  -1   5   1        4.19        1.72      0.55 o
   0   5   1     1230.09     1210.21      8.86 o
   1   5   1       73.30       75.16      1.88 o
   2   5   1      207.84      154.14      5.34 o
   3   5   1       14.76       15.57      1.03 o
   4   5   1       26.44       27.72      1.72 o
  -4   6   1        6.50        6.77      0.80 o
  -3   6   1        7.36        8.37      1.00 o
  -2   6   1       28.77       29.55      2.90 o
  -1   6   1        9.00        7.08      0.84 o
   0   6   1        8.49        7.27      1.10 o
   1   6   1        1.29        0.49      0.34 o
   2   6   1        5.37        3.52      0.68 o
   3   6   1       62.72       69.80      4.74 o
   4   6   1        4.66        3.87      0.61 o
  -4   7   1        0.17        0.23      0.27 o
  -3   7   1      170.70      159.30      7.24 o
  -2   7   1      100.29      117.06      4.25 o
  -1   7   1       46.45       37.95      3.01 o
   0   7   1       91.25       84.26      2.66 o
   1   7   1       29.77       28.12      1.99 o
   2   7   1       71.31       80.50      3.49 o
   3   7   1       28.48       26.64      2.88 o
   4   7   1        0.94        0.91      0.45 o
  -3   8   1       26.29       23.21      2.52 o
  -2   8   1       13.78       11.62      1.36 o
  -1   8   1      214.63      225.03     13.39 o
   0   8   1      305.83      326.73      5.33 o
   1   8   1       87.01      106.24      5.94 o
   2   8   1       65.90       54.99      2.96 o
   3   8   1       12.67       18.11      2.17 o
  -3   9   1       19.22       18.06      1.88 o
  -2   9   1      337.99      360.99      7.24 o
  -1   9   1        0.35        0.84      0.68 o
   0   9   1       32.52       38.96      1.63 o
   1   9   1      129.84      154.66      7.14 o
   2   9   1        1.36        0.97      0.32 o
   3   9   1        0.30        0.66      0.39 o
  -2  10   1        0.96        0.85      0.22 o
  -1  10   1        8.26        6.48      0.93 o
   0  10   1       12.22       12.27      0.90 o
   1  10   1        0.27        0.37      0.26 o
   2  10   1        3.89        2.36      0.43 o
  -4   0   2      317.87      332.02      8.22 o
  -2   0   2      772.60      841.93      9.70 o
   0   0   2       13.62       13.96      0.39 o
   2   0   2     1997.32     2118.27     46.68 o
   4   0   2      352.82      408.75     10.09 o
  -5   1   2        6.09        5.71      0.91 o
  -4   1   2        2.80        3.19      0.83 o
  -3   1   2       62.16       61.00      2.55 o
  -2   1   2       95.13       88.53      2.01 o
  -1   1   2      838.38      839.04      3.81 o
   1   1   2      394.85      394.97      4.78 o
   2   1   2      531.95      522.90      7.70 o
   3   1   2       84.60       67.91      2.66 o
   4   1   2       17.09       19.61      2.24 o
   5   1   2        0.04       -0.20      0.20 o
  -5   2   2        2.11        1.91      0.38 o
  -4   2   2        0.22        0.36      0.29 o
  -3   2   2      656.62      603.50      7.75 o
  -2   2   2      425.87      371.53      6.30 o
  -1   2   2       94.63       83.21      1.15 o
   0   2   2      161.19      173.09      2.28 o
   1   2   2     1194.23     1183.32     33.30 o
   2   2   2        6.06        7.89      0.69 o
   3   2   2       68.22       63.85      2.54 o
   4   2   2        2.46        1.99      0.36 o
   5   2   2        5.70        4.94      0.89 o
  -4   3   2       53.02       54.57      5.75 o
  -3   3   2        0.52        0.46      0.22 o
  -2   3   2      231.21      221.73      5.37 o
  -1   3   2       28.03       24.75      0.74 o
   0   3   2       92.32      100.79      2.03 o
   1   3   2      212.50      254.76      4.15 o
   2   3   2      703.46      622.03      9.47 o
   3   3   2       10.95        9.01      0.89 o
   4   3   2        1.32        0.36      0.28 o
   5   3   2        0.16       -0.05      0.26 o
  -4   4   2       60.24       63.06      3.06 o
  -3   4   2        0.03       -0.03      0.20 o
  -2   4   2      173.69      138.19      4.69 o
  -1   4   2     3058.78     3042.29     19.70 o
   0   4   2      619.90      669.11      8.50 o
   1   4   2      385.63      422.32      4.67 o
   2   4   2      217.40      204.12      5.76 o
   3   4   2       99.16      103.04      2.59 o
   4   4   2      783.32      867.47      7.75 o
  -4   5   2        3.16        3.20      0.57 o
  -3   5   2       17.39       17.56      1.22 o
  -2   5   2       32.99       30.11      2.51 o
  -1   5   2        0.19        0.07      0.25 o
   0   5   2      887.04      926.02     11.11 o
   1   5   2        1.49        2.42      0.40 o
   2   5   2       42.82       32.72      2.45 o
   3   5   2      176.38      187.70      3.83 o
   4   5   2       44.40       48.08      2.26 o
  -4   6   2        0.40        0.27      0.32 o
  -3   6   2        1.47        1.79      0.42 o
  -2   6   2       56.93       54.59      2.72 o
  -1   6   2      408.14      339.51      5.89 o
   0   6   2       33.39       28.55      1.54 o
   1   6   2      678.49      517.55      9.43 o
   2   6   2      144.01      139.37      4.70 o
   3   6   2       15.94       18.51      2.39 o
   4   6   2       10.49       11.43      1.02 o
  -3   7   2        3.85        3.17      1.04 o
  -2   7   2      111.09      121.98      4.34 o
  -1   7   2        8.66        8.28      1.00 o
   0   7   2      172.14      157.18      3.66 o
   1   7   2       13.21       14.90      1.72 o
   2   7   2        8.66       16.61      1.57 o
   3   7   2        0.72        1.46      0.78 o
   4   7   2       11.33        7.19      1.15 o
  -3   8   2       19.44       18.05      2.22 o
  -2   8   2       40.16       48.08      2.77 o
  -1   8   2       94.81       93.98      3.87 o
   0   8   2      753.57      807.48      8.43 o
   1   8   2      125.56      126.26      4.88 o
   2   8   2       45.53       52.69      3.34 o
   3   8   2        2.64        2.74      0.81 o
  -3   9   2        0.46       -0.19      0.35 o
  -2   9   2       58.07       65.55      3.07 o
  -1   9   2      115.70      129.30      6.32 o
   0   9   2        1.94        3.21      0.45 o
   1   9   2      269.65      309.22     10.05 o
   2   9   2        6.15        5.10      0.68 o
   3   9   2       52.26       41.55      2.74 o
  -2  10   2       79.02       85.30      3.12 o
  -1  10   2        0.08        0.16      0.23 o
   0  10   2       13.01       15.36      0.96 o
   1  10   2       29.03       31.78      1.52 o
   2  10   2        0.09        0.04      0.14 o
  -3   0   3       39.24       38.88      2.74 o
   3   0   3      506.59      470.65      8.86 o
   5   0   3       19.41       17.40      1.49 o
  -5   1   3        2.31        1.76      0.55 o
  -4   1   3        2.66        3.18      0.59 o
  -3   1   3       42.38       39.77      3.01 o
  -2   1   3      150.67      153.54      5.14 o
   0   1   3      193.24      193.66      2.27 o
   1   1   3      377.87      397.32      2.60 o
   2   1   3     2163.17     2222.98     46.55 o
   3   1   3      106.00      109.43      3.32 o
   4   1   3        4.76        5.00      1.17 o
   5   1   3       67.28       57.76      1.99 o
  -5   2   3        0.77        0.42      0.32 o
  -4   2   3       19.02       20.36      2.08 o
  -3   2   3       10.84        8.79      0.95 o
  -2   2   3      207.92      187.21      4.57 o
  -1   2   3       99.41      107.77      1.31 o
   0   2   3        4.92        6.90      0.63 o
   1   2   3      179.32      183.33      2.59 o
   2   2   3      380.40      358.57      4.71 o
   3   2   3       80.77       84.59      2.96 o
   4   2   3        0.01        0.02      0.31 o
   5   2   3        0.58        0.54      0.25 o
  -4   3   3        0.02        0.24      0.27 o
  -3   3   3       20.42       16.00      1.08 o
  -2   3   3     2309.35     1954.90     16.02 o
  -1   3   3      157.12      159.01      1.99 o
   0   3   3      359.62      376.37      5.40 o
   1   3   3      536.24      479.92      8.74 o
   2   3   3       20.22       20.45      1.22 o
   3   3   3      110.92      110.11      2.60 o
   4   3   3       87.22       96.20      2.67 o
  -4   4   3       41.19       48.07      4.12 o
  -3   4   3       95.17       91.92      2.71 o
  -2   4   3       39.49       36.23      2.42 o
  -1   4   3      819.66      856.35     21.00 o
   1   4   3     2700.23     2779.88     17.17 o
   2   4   3       40.50       39.79      2.15 o
   3   4   3      620.92      596.08      6.48 o
   4   4   3      115.59      125.82      2.98 o
  -4   5   3        0.45        0.67      0.25 o
  -3   5   3      276.42      281.36      6.53 o
  -2   5   3      171.64      156.48      5.81 o
  -1   5   3      352.60      327.80      7.64 o
   0   5   3      345.01      337.03      4.83 o
   1   5   3      150.42      154.73      3.72 o
   2   5   3       78.13      101.21      3.75 o
   3   5   3      150.54      154.52      3.25 o
   4   5   3       35.40       32.31      1.84 o
  -4   6   3        9.61        7.51      1.29 o
  -3   6   3       26.53       28.49      1.74 o
  -2   6   3       10.91       11.41      1.26 o
  -1   6   3      195.37      174.84      4.30 o
   0   6   3       42.97       36.56      1.78 o
   1   6   3      270.17      200.52     14.23 o
   2   6   3       52.81       51.98      2.66 o
   3   6   3        2.35        3.55      1.01 o
   4   6   3        0.03        0.44      0.23 o
  -3   7   3        9.94        7.03      1.04 o
  -2   7   3        6.12        5.85      0.96 o
  -1   7   3       25.92       26.39      1.48 o
   0   7   3      413.79      369.74      5.68 o
   1   7   3      221.39      271.01      6.25 o
   2   7   3        9.09        9.30      1.19 o
   3   7   3        0.14        0.40      0.35 o
   4   7   3        8.70        7.41      1.13 o
  -3   8   3        4.10        2.17      0.81 o
  -2   8   3      162.83      170.43      5.21 o
  -1   8   3      102.11      106.18      3.84 o
   0   8   3        3.39        4.81      0.60 o
   1   8   3      451.07      545.81      9.41 o
   2   8   3      143.60      149.82      3.92 o
   3   8   3        3.77        6.17      1.23 o
  -2   9   3       22.48       28.02      2.00 o
  -1   9   3      156.96      186.89      6.91 o
   0   9   3       76.36       83.89      2.41 o
   1   9   3       50.71       53.58      4.20 o
   2   9   3       12.03        9.29      1.12 o
  -2  10   3       30.23       27.19      1.74 o
  -1  10   3       17.23       22.42      1.69 o
   0  10   3        6.71        5.75      0.67 o
   1  10   3       66.87       65.61      3.31 o
   2  10   3       25.43       21.42      1.29 o
  -4   0   4       16.23       21.84      2.24 o
  -2   0   4      726.74      728.59     26.92 o
   2   0   4      589.68      565.67      7.40 o
   4   0   4        9.83        9.14      1.56 o
  -5   1   4        3.93        3.68      0.76 o
  -4   1   4      101.91      115.51      3.52 o
  -3   1   4       77.56       70.28      5.83 o
  -2   1   4       34.36       28.72      1.31 o
   0   1   4       38.27       45.74      0.83 o
   1   1   4      255.73      235.00      2.56 o
   2   1   4      472.67      529.84      5.43 o
   3   1   4        0.63        0.72      0.29 o
   4   1   4        2.25        4.01      1.11 o
   5   1   4        2.58        2.13      0.39 o
  -5   2   4        0.36        1.18      0.48 o
  -4   2   4        0.05        0.37      0.28 o
  -3   2   4        7.02        6.75      0.67 o
  -2   2   4      736.12      733.66     10.28 o
  -1   2   4       36.14       28.14      0.85 o
   0   2   4      537.31      575.18      3.86 o
   2   2   4        0.31        1.13      0.89 o
   3   2   4        7.83        9.32      1.00 o
   4   2   4       21.12       24.98      1.37 o
   5   2   4        1.12        0.54      0.19 o
  -4   3   4        1.41        2.06      0.62 o
  -3   3   4       30.02       33.22      2.10 o
  -2   3   4      141.26      119.07      4.12 o
  -1   3   4        0.97        1.44      0.26 o
   0   3   4        8.82        9.98      1.63 o
   1   3   4     2287.19     2320.70     23.53 o
   2   3   4       42.29       42.55      1.79 o
   3   3   4      146.62      140.35      2.98 o
   4   3   4       88.44      104.85      2.78 o
  -4   4   4       30.51       33.36      1.99 o
  -3   4   4        0.64        0.86      0.32 o
  -2   4   4      359.83      273.26      7.80 o
  -1   4   4        7.40        7.76      1.00 o
   0   4   4      442.59      536.69      7.69 o
   1   4   4     1541.40     1533.09      7.53 o
   2   4   4      515.63      468.76     13.46 o
   3   4   4      414.29      430.95      5.34 o
   4   4   4        9.13       10.86      0.90 o
  -4   5   4       13.99       11.96      1.79 o
  -3   5   4       53.37       59.58      2.29 o
  -2   5   4        2.16        0.98      0.29 o
  -1   5   4      147.65      130.49      3.43 o
   0   5   4        6.02        5.04      0.61 o
   1   5   4       28.51       29.48      1.46 o
   2   5   4       10.75        9.41      0.69 o
   3   5   4       99.09       98.68      3.24 o
   4   5   4       50.87       45.13      2.15 o
  -4   6   4        4.70        4.38      0.98 o
  -3   6   4       50.05       52.37      2.96 o
  -2   6   4        0.65        0.23      0.27 o
  -1   6   4        0.48        0.80      0.27 o
   0   6   4        4.95        3.99      0.51 o
   1   6   4        0.57        0.69      0.77 o
   2   6   4      493.44      518.92      6.88 o
   3   6   4        1.95        1.35      0.72 o
   4   6   4        8.52        8.44      0.85 o
  -3   7   4       29.57       23.94      2.27 o
  -2   7   4        0.02        0.16      0.25 o
  -1   7   4        3.53        3.37      0.72 o
   0   7   4      327.47      309.98      4.48 o
   1   7   4      198.30      228.42      5.79 o
   2   7   4      105.17      108.30      3.30 o
   3   7   4       38.42       38.82      3.21 o
  -3   8   4       29.21       24.14      1.69 o
  -2   8   4      121.63      119.98      4.34 o
  -1   8   4        7.68        7.50      0.84 o
   0   8   4      708.22      755.81      6.43 o
   1   8   4       14.24       16.32      1.63 o
   2   8   4       38.57       35.26      2.90 o
   3   8   4       54.24       47.88      3.25 o
  -2   9   4      185.83      204.20      5.30 o
  -1   9   4        9.36        9.41      0.95 o
   0   9   4        4.09        4.20      0.61 o
   1   9   4      140.03      149.01      4.31 o
   2   9   4        0.06        0.20      0.33 o
  -2  10   4       43.63       40.58      2.07 o
  -1  10   4        0.65        1.04      0.37 o
   0  10   4       22.72       20.76      1.25 o
   1  10   4       22.24       20.24      1.40 o
   2  10   4        0.88        1.25      0.44 o
  -5   0   5        1.75        1.22      0.42 o
  -3   0   5        1.43        1.67      0.59 o
   1   0   5       51.90       54.80      1.34 o
   3   0   5        0.24       -0.11      0.33 o
   5   0   5      279.36      249.66      5.38 o
  -5   1   5       13.48       10.36      1.24 o
  -4   1   5       46.08       50.07      2.33 o
  -3   1   5      168.65      159.50      5.26 o
  -2   1   5      522.11      528.04      4.78 o
   0   1   5     1013.37     1058.88      5.80 o
   1   1   5      131.57      137.65      2.33 o
   2   1   5     1280.02     1317.32      8.36 o
   3   1   5        0.07        0.24      0.19 o
   4   1   5        0.19        0.63      0.42 o
   5   1   5        0.85        0.20      0.25 o
  -5   2   5       44.21       38.71      2.40 o
  -4   2   5       18.15       22.44      1.55 o
  -3   2   5       23.00       24.32      1.27 o
  -2   2   5        1.36        1.06      0.45 o
  -1   2   5        3.57        6.04      0.59 o
   0   2   5     1140.78     1236.07      6.20 o
   1   2   5      174.37      198.39      2.73 o
   2   2   5      261.80      253.79      5.71 o
   3   2   5       80.25       79.24      2.94 o
   4   2   5        0.13        0.52      1.08 o
  -4   3   5       19.39       23.61      1.72 o
  -3   3   5      139.04      149.18      3.24 o
  -2   3   5      198.92      167.21      5.22 o
  -1   3   5     2617.89     2577.72     11.07 o
   0   3   5        4.59        7.03      0.51 o
   1   3   5       18.31       20.22      0.96 o
   2   3   5      125.97      130.80      4.73 o
   3   3   5        1.35        0.73      0.26 o
   4   3   5      130.67      148.58      3.29 o
  -4   4   5       12.04       12.64      1.22 o
  -3   4   5       13.09       15.65      1.10 o
  -2   4   5       95.72       76.71      2.64 o
  -1   4   5      204.77      186.26      4.99 o
   0   4   5      197.94      197.46      4.95 o
   1   4   5        6.01        8.71      1.13 o
   2   4   5       55.78       53.84      3.27 o
   3   4   5      198.73      197.50      3.37 o
   4   4   5        4.80        8.90      0.82 o
  -4   5   5        7.12        5.15      1.19 o
  -3   5   5        4.07        3.92      0.73 o
  -2   5   5      145.68      130.45      3.20 o
  -1   5   5      122.12      121.91      4.74 o
   0   5   5      198.87      210.13      5.70 o
   1   5   5      544.68      531.97      9.55 o
   2   5   5        7.90        7.31      0.69 o
   3   5   5      674.71      690.81      6.92 o
   4   5   5       83.04       84.43      2.88 o
  -4   6   5       14.91       13.43      1.68 o
  -3   6   5      174.47      181.83      5.46 o
  -2   6   5        0.01        0.21      0.42 o
  -1   6   5      241.15      239.17      4.19 o
   0   6   5       23.93       26.27      1.87 o
   1   6   5      247.75      237.42      5.42 o
   2   6   5        2.28        2.11      0.48 o
   3   6   5       73.76       76.30      4.55 o
   4   6   5        2.99        2.50      0.62 o
  -3   7   5        5.42        4.49      0.83 o
  -2   7   5       17.58       16.00      1.60 o
  -1   7   5      244.92      262.63      4.81 o
   0   7   5       19.99       21.99      1.04 o
   1   7   5        8.96        9.57      1.24 o
   2   7   5       51.59       49.51      2.75 o
   3   7   5       14.00       14.39      1.35 o
  -3   8   5       38.70       32.81      1.93 o
  -2   8   5        6.44        9.26      1.21 o
  -1   8   5       28.57       27.54      1.63 o
   0   8   5      628.82      670.87      6.12 o
   1   8   5        4.87       13.25      2.96 o
   2   8   5        3.22        4.01      0.75 o
   3   8   5      111.28       96.14      5.55 o
  -2   9   5      166.47      181.47      4.94 o
  -1   9   5        8.68       10.16      0.98 o
   0   9   5       29.61       29.34      1.61 o
   1   9   5       91.32       96.35      3.35 o
   2   9   5        1.93        3.68      0.98 o
  -2  10   5       24.42       18.13      1.96 o
  -1  10   5        0.23        0.15      0.21 o
   0  10   5        0.26        0.15      0.17 o
   1  10   5       19.39       19.55      1.80 o
  -4   0   6        7.18        8.86      1.42 o
  -2   0   6     1145.83     1066.61     18.45 o
   0   0   6     1064.49     1116.38      8.41 o
   2   0   6     1710.40     1820.10     13.72 o
   4   0   6       72.71       77.32      4.71 o
  -5   1   6       14.47       11.18      1.25 o
  -4   1   6       45.37       44.06      2.18 o
  -3   1   6      329.24      353.82      6.21 o
  -2   1   6     1607.38     1515.07      8.37 o
  -1   1   6       27.86       29.74      1.24 o
   0   1   6     2207.98     2440.08     12.46 o
   1   1   6     1513.31     1665.11      6.58 o
   2   1   6        3.26        7.00      0.83 o
   3   1   6      567.65      579.42      8.81 o
   4   1   6        1.28        1.51      0.45 o
  -4   2   6       20.25       23.95      1.61 o
  -3   2   6      111.65      135.14      3.05 o
  -2   2   6       36.13       34.40      2.45 o
  -1   2   6       38.82       42.64      1.95 o
   0   2   6      374.47      408.66     11.56 o
   1   2   6      134.14      136.68      2.90 o
   2   2   6       24.13       28.04      1.98 o
   3   2   6       19.33       16.03      1.11 o
   4   2   6        2.41        1.27      1.20 o
  -4   3   6       20.29       20.59      1.66 o
  -3   3   6       13.28       12.66      0.97 o
  -2   3   6      419.30      370.33      8.18 o
  -1   3   6       57.98       63.02      2.34 o
   0   3   6      827.81      895.92      6.14 o
   1   3   6       19.55       30.71      1.43 o
   2   3   6        0.17        0.28      0.24 o
   3   3   6      253.76      257.06      3.67 o
   4   3   6      124.29      145.89      3.24 o
  -4   4   6        3.95        5.48      1.33 o
  -3   4   6        0.71        0.71      0.43 o
  -2   4   6       56.43       39.03      1.96 o
  -1   4   6      966.82      841.23     39.61 o
   0   4   6        0.33        0.71      0.35 o
   1   4   6     1129.90     1139.84     13.23 o
   2   4   6       43.02       39.66      2.84 o
   3   4   6      233.73      226.20      3.53 o
   4   4   6      176.31      206.26      3.78 o
  -4   5   6        1.77        2.01      0.81 o
  -3   5   6      112.28      120.96      6.62 o
  -2   5   6      281.86      242.12      5.48 o
  -1   5   6       25.63       25.49      1.53 o
   0   5   6     1454.88     1314.41     51.89 o
   1   5   6        0.30        0.51      0.29 o
   2   5   6      405.92      402.50      6.18 o
   3   5   6      587.95      639.23      5.96 o
   4   5   6        4.39        3.46      0.59 o
  -4   6   6       27.18       18.88      2.00 o
  -3   6   6        5.79        6.44      1.52 o
  -2   6   6        0.58        0.43      0.30 o
  -1   6   6      164.40      164.59      3.54 o
   0   6   6      133.57      104.59      7.04 o
   1   6   6       45.26       39.23      2.23 o
   2   6   6       58.61       59.70      4.15 o
   3   6   6       11.85       13.59      1.86 o
   4   6   6       26.34       23.40      2.03 o
  -3   7   6       11.92       12.41      1.95 o
  -2   7   6       12.40       12.14      1.40 o
  -1   7   6      523.92      554.81      8.80 o
   0   7   6       19.88       17.03      1.15 o
   1   7   6      105.52      111.68      4.09 o
   2   7   6        0.69        1.94      0.57 o
   3   7   6       60.15       60.96      2.24 o
  -3   8   6       10.69        7.34      1.29 o
  -2   8   6       41.22       46.67      2.70 o
  -1   8   6      265.04      300.12      5.38 o
   0   8   6      449.09      496.97      5.79 o
   1   8   6       28.83       28.70      2.91 o
   2   8   6       78.91       80.30      5.34 o
   3   8   6        3.40        4.46      0.68 o
  -2   9   6       32.29       39.29      3.32 o
  -1   9   6      108.10      127.33      4.30 o
   0   9   6       47.60       50.53      2.10 o
   1   9   6       47.87       50.51      2.39 o
   2   9   6       58.32       53.45      3.36 o
  -1  10   6       17.51       16.88      1.39 o
   0  10   6       21.79       20.93      1.22 o
   1  10   6        3.79        4.53      0.86 o
  -3   0   7       23.13       23.42      1.51 o
  -1   0   7       78.64      104.45      2.66 o
   1   0   7      931.99      962.32      8.88 o
   3   0   7      243.30      238.49      7.93 o
  -4   1   7       17.89       23.18      1.63 o
  -3   1   7        0.03        0.51      0.22 o
  -2   1   7     1025.85      916.81      8.95 o
  -1   1   7       80.77      106.47      2.53 o
   0   1   7        0.20        0.94      0.19 o
   1   1   7     1156.97     1291.60      6.24 o
   2   1   7      372.16      402.23     11.70 o
   3   1   7      184.57      192.73      3.41 o
   4   1   7        2.75        3.56      0.74 o
  -4   2   7        0.22        0.03      0.32 o
  -3   2   7      225.12      254.56      4.49 o
  -2   2   7      283.42      243.94      4.62 o
  -1   2   7       55.90       65.53      3.01 o
   0   2   7       13.54       16.07      0.85 o
   1   2   7     1899.62     2042.62      8.19 o
   2   2   7      800.61      709.70     10.39 o
   3   2   7        0.13        0.29      0.19 o
   4   2   7       31.30       31.30      2.07 o
  -4   3   7       12.47       16.80      1.43 o
  -3   3   7      147.35      173.64      3.59 o
  -2   3   7      178.40      131.68      5.05 o
  -1   3   7       51.97       44.73      2.10 o
   0   3   7      477.38      593.08      9.55 o
   1   3   7      200.04      181.55      2.60 o
   2   3   7      114.92       95.25      4.17 o
   3   3   7      712.79      722.80      6.23 o
   4   3   7        5.38        7.76      0.89 o
  -4   4   7        1.15        1.39      0.69 o
  -3   4   7      154.80      178.19      4.84 o
  -2   4   7        8.57       10.83      1.90 o
  -1   4   7        0.96        2.72      0.56 o
   0   4   7      129.91      117.61      4.09 o
   1   4   7      244.64      278.97      6.77 o
   2   4   7        5.48        5.85      0.56 o
   3   4   7      549.59      553.43      5.57 o
   4   4   7      254.63      276.55      4.16 o
  -4   5   7       29.32       25.57      2.58 o
  -3   5   7        0.18        1.22      0.76 o
  -2   5   7       58.27       56.45      2.70 o
  -1   5   7      892.58      812.09     34.44 o
   0   5   7      117.73       99.54      2.91 o
   1   5   7       75.62       56.26      3.22 o
   2   5   7      789.83      801.11      8.67 o
   3   5   7       44.49       47.36      1.62 o
   4   5   7        8.15        8.49      1.07 o
  -4   6   7       33.84       27.94      2.38 o
  -3   6   7        9.21       10.49      1.98 o
  -2   6   7        2.61        3.22      0.72 o
  -1   6   7      265.03      261.61      7.48 o
   0   6   7       70.19       67.84      1.88 o
   1   6   7       12.26       14.81      1.95 o
   2   6   7       54.64       65.91      4.00 o
   3   6   7       50.21       45.81      2.01 o
   4   6   7        1.00        0.93      0.40 o
  -3   7   7        3.87        3.82      1.10 o
  -2   7   7       15.09       15.24      1.58 o
  -1   7   7      101.54      116.36      3.85 o
   0   7   7      636.91      615.67      6.94 o
   1   7   7        1.41        2.66      0.87 o
   2   7   7        5.89        5.92      0.93 o
   3   7   7       23.78       21.62      1.31 o
  -3   8   7        2.10        2.10      0.71 o
  -2   8   7        0.64       -0.21      0.56 o
  -1   8   7       99.17      122.08      3.44 o
   0   8   7      104.15      120.60      2.86 o
   1   8   7        1.17        2.09      0.82 o
   2   8   7       54.06       49.83      3.72 o
   3   8   7       32.82       28.67      1.84 o
  -2   9   7       28.30       28.57      2.20 o
  -1   9   7        2.77        1.71      0.75 o
   0   9   7        5.23        6.53      0.77 o
   1   9   7       73.60       67.72      2.93 o
   2   9   7       13.29       13.40      1.12 o
  -1  10   7        1.16        1.40      0.55 o
   0  10   7        5.41        6.29      0.82 o
   1  10   7        7.15        7.31      1.08 o
  -4   0   8        0.12       -0.51      0.51 o
  -2   0   8       27.30       24.35      2.17 o
   0   0   8      221.81      232.18      4.61 o
   2   0   8        2.87        1.60      0.47 o
   4   0   8       86.32       87.78      5.03 o
  -4   1   8        0.59        1.21      0.39 o
  -3   1   8       36.48       38.97      2.11 o
  -2   1   8       70.58       59.55      2.74 o
  -1   1   8      268.46      296.64      4.76 o
   0   1   8     1404.24     1566.38      8.58 o
   1   1   8      572.93      568.08      4.43 o
   2   1   8       24.62       17.88      1.05 o
   3   1   8        8.62        8.64      0.88 o
   4   1   8      242.57      250.47      4.37 o
  -4   2   8        1.87        2.26      0.53 o
  -3   2   8        8.10        9.05      1.05 o
  -2   2   8     1501.02     1194.88     10.72 o
  -1   2   8      111.67      122.66      2.90 o
   0   2   8      184.70      213.99      5.76 o
   1   2   8      361.37      429.60      5.87 o
   2   2   8      146.41      129.94      7.43 o
   3   2   8       10.06       13.73      1.05 o
   4   2   8        1.81        1.69      0.38 o
  -4   3   8        0.22       -0.25      0.25 o
  -3   3   8      135.66      161.38      4.50 o
  -2   3   8        5.60        3.71      0.62 o
  -1   3   8       16.84       13.89      0.95 o
   0   3   8     3622.45     3637.86     14.48 o
   1   3   8      370.10      358.94      3.87 o
   2   3   8       26.14       28.24      4.23 o
   3   3   8      127.20      119.68      2.59 o
   4   3   8        0.09        0.03      0.45 o
  -4   4   8        2.02        0.86      0.56 o
  -3   4   8        0.88        1.11      0.40 o
  -2   4   8        0.30        0.71      0.47 o
  -1   4   8       79.64       67.96      2.15 o
   0   4   8       35.69       48.13      2.77 o
   1   4   8       13.95       17.73      1.13 o
   2   4   8        2.58        2.03      0.38 o
   3   4   8      181.03      184.08      3.24 o
   4   4   8        0.43        1.22      0.40 o
  -4   5   8       17.51       17.07      2.10 o
  -3   5   8        2.28        2.02      0.89 o
  -2   5   8        3.95        3.94      1.03 o
  -1   5   8      366.96      369.83      7.65 o
   0   5   8        0.00        0.11      0.17 o
   1   5   8      616.57      590.86     11.45 o
   2   5   8     1490.56     1599.68     20.85 o
   3   5   8        6.46        6.05      0.57 o
   4   5   8       56.66       60.50      3.05 o
  -4   6   8        3.80        2.97      0.77 o
  -3   6   8        0.20        1.51      0.87 o
  -2   6   8        0.43        0.13      0.84 o
  -1   6   8       17.07       17.19      1.20 o
   0   6   8        0.75        0.87      0.25 o
   1   6   8      250.19      278.29      8.44 o
   2   6   8        0.46        0.84      0.66 o
   3   6   8       31.54       33.84      1.70 o
  -3   7   8       41.64       42.38      3.44 o
  -2   7   8       17.06       18.31      2.52 o
  -1   7   8      447.11      472.38      6.60 o
   0   7   8        3.36        6.61      0.65 o
   1   7   8       73.44       77.45      4.66 o
   2   7   8       47.29       39.59      3.44 o
   3   7   8        1.64        1.87      0.37 o
  -3   8   8        9.55        8.69      1.33 o
  -2   8   8        1.62        0.64      0.55 o
  -1   8   8        9.82       11.89      1.09 o
   0   8   8       92.90      109.61      2.72 o
   1   8   8       62.00       73.43      2.90 o
   2   8   8       13.35       14.71      1.99 o
   3   8   8       15.17       17.84      1.82 o
  -2   9   8       11.76       10.01      1.59 o
  -1   9   8        0.57        0.39      0.62 o
   0   9   8        3.84        3.71      0.71 o
   1   9   8        8.64        7.01      0.86 o
   2   9   8       13.68       14.51      1.13 o
  -1  10   8        2.37        2.32      0.73 o
   0  10   8      134.53      118.11      9.02 o
   1  10   8        3.39        3.99      0.78 o
  -3   0   9        0.48        0.95      0.34 o
  -1   0   9      703.32      739.91     11.13 o
   1   0   9      285.85      321.06      5.89 o
   3   0   9        0.89        0.80      0.56 o
  -4   1   9       14.36       13.46      1.20 o
  -3   1   9        8.14        9.48      1.05 o
  -2   1   9     1813.46     1447.64     12.34 o
  -1   1   9      147.92      149.86      5.94 o
   0   1   9      552.78      562.73      5.93 o
   1   1   9      474.14      546.07      4.66 o
   2   1   9        0.27        0.22      0.48 o
   3   1   9        6.26        6.02      0.96 o
   4   1   9      130.92      130.19      3.10 o
  -4   2   9       23.24       25.92      1.63 o
  -3   2   9      297.62      334.04      6.30 o
  -2   2   9     1640.37     1168.76      8.82 o
  -1   2   9        1.97        2.40      0.47 o
   0   2   9       18.54       22.63      1.61 o
   1   2   9      296.49      304.17      3.91 o
   2   2   9       90.92       64.69      3.43 o
   3   2   9      193.42      188.73      2.98 o
   4   2   9        6.00        7.21      0.84 o
  -4   3   9       16.20       20.02      1.20 o
  -3   3   9      109.29      123.08      3.94 o
  -2   3   9      122.03      110.59      4.32 o
  -1   3   9        0.74        0.17      0.18 o
   0   3   9      309.24      285.43      5.30 o
   1   3   9       28.10       30.69      1.49 o
   2   3   9      162.92      143.27      3.80 o
   3   3   9       19.40       26.29      1.23 o
   4   3   9        5.19        5.32      0.70 o
  -4   4   9        0.07        0.06      0.37 o
  -3   4   9       30.73       39.71      3.70 o
  -2   4   9       96.39       86.99      4.49 o
  -1   4   9       77.31       57.33      3.24 o
   0   4   9      990.32      944.61     12.97 o
   1   4   9        2.20        1.90      0.40 o
   2   4   9        2.86        3.67      0.58 o
   3   4   9      242.99      249.62      3.78 o
   4   4   9        0.44        0.57      0.36 o
  -4   5   9        4.90        3.98      0.60 o
  -3   5   9        0.04        0.39      0.67 o
  -2   5   9       10.58       13.92      1.41 o
  -1   5   9        3.77        4.84      0.61 o
   0   5   9       97.83       71.53      2.79 o
   1   5   9      101.00      107.47     12.28 o
   2   5   9       91.08      111.50      5.64 o
   3   5   9        0.35        0.42      0.22 o
   4   5   9       14.39       12.01      1.30 o
  -3   6   9       43.66       49.86      4.02 o
  -2   6   9       39.91       44.21      3.80 o
  -1   6   9       40.84       41.95      1.91 o
   0   6   9      146.22      140.12      2.84 o
   1   6   9       23.98       33.41      2.95 o
   2   6   9      408.50      474.16     11.90 o
   3   6   9       29.79       29.80      1.78 o
  -3   7   9       11.76       13.73      1.92 o
  -2   7   9       31.13       32.45      2.24 o
  -1   7   9      613.64      662.77      7.92 o
   0   7   9       10.26       12.83      1.05 o
   1   7   9       53.81       63.14      4.19 o
   2   7   9      157.37      171.78      7.09 o
   3   7   9        0.81        0.41      0.25 o
  -3   8   9        0.57        0.06      0.26 o
  -2   8   9        0.99        0.78      0.37 o
  -1   8   9       24.44       25.02      2.94 o
   0   8   9        2.97        4.52      2.00 o
   1   8   9       37.81       37.28      2.03 o
   2   8   9        6.34        6.25      1.28 o
  -2   9   9        9.69        9.76      1.51 o
  -1   9   9        5.75        6.37      0.91 o
   0   9   9        0.09        0.33      0.25 o
   1   9   9        3.49        4.83      0.68 o
   2   9   9       30.18       31.53      2.04 o
  -1  10   9        5.50        4.37      0.98 o
   0  10   9       45.83       42.39      2.58 o
  -4   0  10       32.61       39.51      2.82 o
  -2   0  10       77.98       68.31      4.01 o
   0   0  10      407.76      431.83      7.35 o
   2   0  10       77.32       85.19      4.07 o
   4   0  10      150.68      125.78      5.76 o
  -4   1  10        1.61        2.96      0.69 o
  -3   1  10      113.32      126.33      3.05 o
  -2   1  10      603.09      457.54     10.18 o
  -1   1  10        0.05        0.06      0.18 o
   0   1  10        1.15        1.96      0.37 o
   1   1  10     1880.40     1960.24     11.14 o
   2   1  10        0.40        0.68      0.27 o
   3   1  10       48.43       46.18      2.67 o
   4   1  10       64.03       65.98      2.40 o
  -4   2  10       14.01       15.34      1.22 o
  -3   2  10       95.18       99.00      3.43 o
  -2   2  10        4.56        4.67      0.94 o
  -1   2  10      338.76      322.98      6.26 o
   0   2  10      805.39      827.42     10.14 o
   1   2  10       43.33       44.96      1.47 o
   2   2  10        8.25       14.94      0.97 o
   3   2  10       30.20       34.44      1.45 o
   4   2  10       12.94       15.02      1.16 o
  -4   3  10        6.19        4.58      0.96 o
  -3   3  10        0.71        1.89      0.53 o
  -2   3  10      264.31      239.32      9.83 o
  -1   3  10        6.16        6.95      0.83 o
   0   3  10      163.98      150.96      5.62 o
   1   3  10      557.66      477.45     15.93 o
   2   3  10      109.00       99.26      2.29 o
   3   3  10      525.42      573.04      5.70 o
   4   3  10       67.23       73.73      2.46 o
  -4   4  10        2.14        1.15      0.41 o
  -3   4  10        0.04       -0.08      0.49 o
  -2   4  10       14.81       15.31      1.43 o
  -1   4  10       43.30       37.93      6.99 o
   0   4  10       44.07       40.17      1.97 o
   1   4  10       35.20       26.51      3.09 o
   2   4  10       11.75       10.68      0.87 o
   3   4  10       22.07       18.88      1.04 o
   4   4  10       12.47       12.84      1.50 o
  -4   5  10        0.80        1.28      0.53 o
  -3   5  10        4.06        5.17      1.38 o
  -2   5  10      116.92      128.01      4.33 o
  -1   5  10       74.18       71.75      2.98 o
   0   5  10       85.08       63.72      1.82 o
   1   5  10       10.31       11.36      1.47 o
   2   5  10      183.99      207.73      7.83 o
   3   5  10        0.95        1.07      0.42 o
  -3   6  10        0.02        0.97      0.65 o
  -2   6  10      151.18      166.92      5.07 o
  -1   6  10       17.37       22.85      1.79 o
   0   6  10       18.89       19.46      1.24 o
   1   6  10      118.20      106.76      5.26 o
   2   6  10      658.43      751.58     15.01 o
   3   6  10       10.47        9.25      1.54 o
  -3   7  10        2.45        3.18      0.88 o
  -2   7  10      198.65      218.78      5.78 o
  -1   7  10      468.91      520.28     13.10 o
   0   7  10        3.96        4.91      0.57 o
   1   7  10       51.25       48.88      2.32 o
   2   7  10       89.90       93.07      5.11 o
   3   7  10        0.97        1.39      0.38 o
  -2   8  10       24.46       26.81      1.88 o
  -1   8  10       13.58       10.30      1.25 o
   0   8  10       52.98       52.89      2.14 o
   1   8  10       10.70       12.32      1.15 o
   2   8  10        7.01        4.94      0.67 o
  -2   9  10        1.97        1.68      0.63 o
  -1   9  10       14.05       14.98      1.36 o
   0   9  10       71.22       71.85      2.97 o
   1   9  10        0.50        0.64      0.27 o
   2   9  10        2.76        2.71      0.73 o
  -3   0  11       84.96       79.25      4.04 o
  -1   0  11      297.31      316.24      8.24 o
   1   0  11        3.39        3.94      0.74 o
   3   0  11      117.51      130.62      6.44 o
  -4   1  11        8.54        9.79      0.96 o
  -3   1  11      185.02      200.01      3.83 o
  -2   1  11        0.19        0.86      0.24 o
  -1   1  11      123.31      114.88      3.74 o
   0   1  11      124.25      104.00      3.85 o
   1   1  11       41.11       41.04      2.45 o
   2   1  11      347.36      319.40      9.79 o
   3   1  11       63.86       50.26      2.01 o
   4   1  11       83.65       80.70      2.65 o
  -4   2  11       34.83       37.49      1.82 o
  -3   2  11      261.02      259.95      6.46 o
  -2   2  11       34.66       33.91      1.51 o
  -1   2  11      232.22      220.12      4.81 o
   0   2  11      406.92      379.50      9.65 o
   1   2  11       91.21       98.70      2.33 o
   2   2  11     1520.44     1526.03     13.59 o
   3   2  11       48.32       46.32      1.69 o
   4   2  11        5.94        6.36      0.73 o
  -4   3  11       11.78        9.46      1.26 o
  -3   3  11       53.32       55.12      3.13 o
  -2   3  11       16.66       16.28      1.30 o
  -1   3  11       13.92       10.93      1.10 o
   0   3  11      845.98      807.19      8.93 o
   1   3  11        8.62        7.81      0.82 o
   2   3  11      120.25      148.97      3.57 o
   3   3  11      383.67      419.02      5.66 o
   4   3  11        3.97        3.79      0.56 o
  -4   4  11        4.44        3.15      0.53 o
  -3   4  11        3.10        2.76      1.02 o
  -2   4  11        2.29        3.06      0.65 o
  -1   4  11       63.75       58.17      3.71 o
   0   4  11       22.41       20.11      2.05 o
   1   4  11        0.72        2.02      0.69 o
   2   4  11        0.01        0.03      0.44 o
   3   4  11       23.70       27.09      1.41 o
   4   4  11       16.75       13.67      1.45 o
  -3   5  11       17.18       20.75      2.56 o
  -2   5  11        0.00        0.59      0.37 o
  -1   5  11      125.86      133.25      4.25 o
   0   5  11       16.52       18.80      1.14 o
   1   5  11        2.57        4.18      0.74 o
   2   5  11      301.23      341.30      7.13 o
   3   5  11       61.15       64.42      7.45 o
  -3   6  11        0.77        0.31      0.36 o
  -2   6  11      223.57      259.32      6.34 o
  -1   6  11      207.16      208.06      5.51 o
   0   6  11        2.83        4.17      0.54 o
   1   6  11      690.44      651.34     32.03 o
   2   6  11        0.12        0.89      0.45 o
   3   6  11       14.55       12.72      1.28 o
  -3   7  11        0.00       -0.10      0.26 o
  -2   7  11       66.69       80.83      3.45 o
  -1   7  11       21.56       23.28      1.90 o
   0   7  11        2.82        2.69      0.41 o
   1   7  11      199.82      173.47      7.93 o
   2   7  11       72.59       76.45      3.23 o
   3   7  11       12.37       12.82      1.57 o
  -2   8  11       49.69       46.76      2.38 o
  -1   8  11        8.68        9.24      1.15 o
   0   8  11        0.65        0.72      0.48 o
   1   8  11        2.17        3.00      0.56 o
   2   8  11        3.05        2.41      0.52 o
  -1   9  11       19.11       23.16      2.44 o
   0   9  11        0.20        0.49      0.28 o
   1   9  11        9.96        9.52      0.87 o
  -4   0  12        0.81        1.86      0.61 o
  -2   0  12        7.97        7.40      1.54 o
   0   0  12      192.21      161.92      5.21 o
   2   0  12        6.25        5.15      1.16 o
   4   0  12       35.95       34.56      1.66 o
  -4   1  12        2.14        1.84      0.42 o
  -3   1  12       77.05       73.86      2.30 o
  -2   1  12       62.08       57.43      2.17 o
  -1   1  12       82.62       85.63      5.11 o
   0   1  12      136.80      132.03      4.69 o
   1   1  12      125.47       98.38      2.84 o
   2   1  12       48.58       46.69      2.42 o
   3   1  12       94.05       85.62      2.88 o
   4   1  12        0.22        0.30      0.13 o
  -4   2  12       81.57       74.08      2.69 o
  -3   2  12        4.34        5.78      0.67 o
  -2   2  12       14.10       12.88      1.49 o
  -1   2  12      444.57      467.16     10.26 o
   0   2  12       35.00       31.02      2.22 o
   1   2  12        0.05       -0.12      0.31 o
   2   2  12      159.83      152.14      4.45 o
   3   2  12      208.78      194.01      3.92 o
   4   2  12        6.48        6.38      1.04 o
  -4   3  12        3.15        3.10      0.67 o
  -3   3  12       95.42       86.62      6.60 o
  -2   3  12        0.01        0.33      0.47 o
  -1   3  12      150.86      157.79      6.11 o
   0   3  12       27.18       22.69      2.20 o
   1   3  12        0.63        0.56      0.28 o
   2   3  12     1098.87     1145.76     10.14 o
   3   3  12       30.87       36.96      1.67 o
   4   3  12        9.67        9.88      0.80 o
  -3   4  12        1.63        1.68      0.72 o
  -2   4  12        1.50        1.72      0.49 o
  -1   4  12      112.86      111.65      5.31 o
   0   4  12      177.15      146.36      5.85 o
   1   4  12       99.65      100.37      4.94 o
   2   4  12        5.13        2.89      0.82 o
   3   4  12       18.05       16.17      2.18 o
  -3   5  12        0.01       -0.17      0.42 o
  -2   5  12       30.52       31.78      2.18 o
  -1   5  12        0.53        1.83      2.31 o
   0   5  12      110.04      102.63      6.34 o
   1   5  12      184.84      182.13      6.64 o
   2   5  12       29.90       35.63      2.31 o
   3   5  12        5.83        6.22      1.98 o
  -3   6  12        9.46        8.70      1.47 o
  -2   6  12      314.87      333.67     10.45 o
  -1   6  12        0.40        0.87      1.02 o
   0   6  12       26.07       18.14      1.06 o
   1   6  12      361.22      404.00     10.15 o
   2   6  12        0.01       -0.15      0.29 o
   3   6  12       12.23       13.95      2.34 o
  -3   7  12        0.55        0.35      0.32 o
  -2   7  12       65.83       67.34      6.71 o
  -1   7  12       13.76       14.41      1.48 o
   0   7  12       55.42       62.29      2.30 o
   1   7  12       60.06       58.59      3.79 o
   2   7  12       13.97       18.27      1.51 o
  -2   8  12        2.00        2.13      0.69 o
  -1   8  12       20.65       23.16      1.76 o
   0   8  12       51.15       52.58      2.04 o
   1   8  12        0.50        0.27      0.19 o
   2   8  12        3.18        3.40      0.58 o
  -1   9  12       19.87       19.85      2.13 o
   0   9  12        1.58        1.17      0.60 o
   1   9  12       10.66        7.29      1.04 o
  -3   0  13        9.61        9.57      0.98 o
  -1   0  13      374.34      335.35      7.37 o
   1   0  13       15.54       14.60      1.76 o
   3   0  13       98.25       97.47      5.49 o
  -4   1  13        1.08        1.57      0.38 o
  -3   1  13        7.35        7.47      0.87 o
  -2   1  13        0.68        0.83      0.26 o
  -1   1  13       41.21       38.86      1.78 o
   0   1  13       26.82       20.73      1.99 o
   1   1  13        3.10        3.69      0.60 o
   2   1  13       17.34       20.26      2.34 o
   3   1  13        7.65        6.37      1.00 o
   4   1  13        2.06        0.78      0.31 o
  -4   2  13        1.53        1.61      0.35 o
  -3   2  13      119.98      111.66      3.89 o
  -2   2  13        4.55        4.06      0.90 o
  -1   2  13        0.85        1.08      0.31 o
   0   2  13      958.49      933.60     12.22 o
   1   2  13        9.53        7.80      0.93 o
   2   2  13       20.57       27.02      1.93 o
   3   2  13       71.38       63.90      3.03 o
   4   2  13        0.79        0.47      0.24 o
  -4   3  13        0.02        0.72      0.37 o
  -3   3  13       92.31       87.80      4.74 o
  -2   3  13        0.15        0.49      0.38 o
  -1   3  13      266.49      275.38      5.75 o
   0   3  13       90.54       85.07      2.71 o
   1   3  13       12.97       14.82      1.33 o
   2   3  13      346.48      380.78      5.91 o
   3   3  13       15.65       15.46      1.94 o
  -3   4  13        8.81       12.74      1.82 o
  -2   4  13        0.50        0.56      0.38 o
  -1   4  13      125.87      121.94      3.67 o
   0   4  13       20.17       21.59      1.54 o
   1   4  13        7.63        8.71      1.05 o
   2   4  13       20.04       21.23      1.78 o
   3   4  13       11.78       13.47      1.26 o
  -3   5  13        8.39        7.18      1.35 o
  -2   5  13        7.77        8.75      1.14 o
  -1   5  13       47.44       47.55      2.63 o
   0   5  13       81.02       80.54      3.15 o
   1   5  13      197.18      213.85      4.30 o
   2   5  13        7.52        7.13      0.99 o
   3   5  13       39.57       38.59      8.61 o
  -3   6  13        1.02        1.39      0.37 o
  -2   6  13      101.27      108.26      2.95 o
  -1   6  13        8.89        9.80      1.19 o
   0   6  13       22.82       24.66      1.48 o
   1   6  13      577.60      554.13      8.67 o
   2   6  13       12.78       13.57      1.35 o
   3   6  13       12.61       13.11      1.60 o
  -2   7  13        1.17        1.23      0.41 o
  -1   7  13       18.34       16.84      1.55 o
   0   7  13        0.03       -0.12      0.21 o
   1   7  13      104.09      101.17      3.47 o
   2   7  13        3.76        3.31      0.60 o
  -1   8  13        1.91        2.24      0.56 o
   0   8  13        1.28        1.89      1.17 o
   1   8  13       20.75       21.58      2.02 o
  -4   0  14        0.07        0.03      0.20 o
  -2   0  14       29.21       29.86      2.44 o
   0   0  14      320.18      342.40      8.08 o
   2   0  14        2.69        2.67      0.79 o
  -4   1  14        5.50        5.14      0.81 o
  -3   1  14       28.75       27.63      2.36 o
  -2   1  14        0.75        0.41      0.24 o
  -1   1  14      133.27      132.01      5.61 o
   0   1  14       53.91       58.71      2.38 o
   1   1  14      139.97      133.76      3.90 o
   2   1  14        0.46        0.57      0.47 o
   3   1  14      244.12      225.85      5.66 o
  -3   2  14      274.70      305.76      7.64 o
  -2   2  14       34.10       33.42      2.67 o
  -1   2  14       84.08       81.96      2.80 o
   0   2  14       44.57       51.14      2.27 o
   1   2  14       97.40       92.50      5.73 o
   2   2  14      903.38      961.02     11.54 o
   3   2  14       82.35       79.14      4.10 o
  -3   3  14        2.06        3.21      0.87 o
  -2   3  14       17.65       20.40      2.08 o
  -1   3  14      161.66      176.30      4.51 o
   0   3  14        0.05       -0.01      0.35 o
   1   3  14      190.56      194.49     10.32 o
   2   3  14      137.86      139.89      3.60 o
   3   3  14        6.30        7.92      1.36 o
  -3   4  14       14.64       14.42      2.12 o
  -2   4  14       30.05       32.45      1.67 o
  -1   4  14        5.25        7.44      0.94 o
   0   4  14       43.56       41.06      2.18 o
   1   4  14       29.88       33.14      2.07 o
   2   4  14       29.03       36.51      2.30 o
   3   4  14       41.09       38.74      2.72 o
  -3   5  14       71.60       74.85      8.04 o
  -2   5  14       12.65       11.33      0.97 o
  -1   5  14        5.25        4.18      1.71 o
   0   5  14       15.92       19.46      1.57 o
   1   5  14        0.76        0.83      0.31 o
   2   5  14        0.31        1.08      0.43 o
   3   5  14       19.41       17.39      4.02 o
  -2   6  14      114.59      108.37      2.85 o
  -1   6  14        0.04       -0.09      0.37 o
   0   6  14      190.80      205.41      5.78 o
   1   6  14      216.79      207.33      7.04 o
   2   6  14       31.82       35.26      2.07 o
  -2   7  14       71.06       55.34      2.43 o
  -1   7  14        0.90        0.55      0.31 o
   0   7  14       26.44       23.27      1.75 o
   1   7  14       12.70       11.56      1.58 o
   2   7  14        0.65        0.82      0.28 o
  -1   8  14        2.67        3.24      0.90 o
   0   8  14        0.03        1.36      0.59 o
   1   8  14        9.06        4.89      0.92 o
  -3   0  15       14.79       15.64      1.91 o
  -1   0  15       12.68       13.36      1.70 o
   1   0  15      129.53      138.21      5.82 o
   3   0  15      133.19      150.85      6.33 o
  -3   1  15        5.04        4.99      1.39 o
  -2   1  15       85.15      100.26      3.28 o
  -1   1  15        6.06        6.75      0.85 o
   0   1  15       37.20       40.83      2.09 o
   1   1  15      251.01      271.90      5.75 o
   2   1  15       16.26       19.77      2.37 o
   3   1  15       18.90       17.58      1.69 o
  -3   2  15        4.16        4.35      0.96 o
  -2   2  15       17.51       26.93      2.39 o
  -1   2  15        1.87        1.40      0.42 o
   0   2  15       86.27       84.82      3.06 o
   1   2  15       14.09       12.24      1.84 o
   2   2  15       26.19       39.05      3.32 o
   3   2  15       27.56       25.75      1.76 o
  -3   3  15        0.60        0.60      0.42 o
  -2   3  15       18.33       18.49      1.99 o
  -1   3  15       57.30       63.29      5.94 o
   0   3  15       11.65       13.54      1.24 o
   1   3  15        0.11        0.29      0.42 o
   2   3  15       17.13       17.45      1.26 o
   3   3  15       41.09       38.02      2.76 o
  -3   4  15        0.05        0.50      0.42 o
  -2   4  15       39.13       41.29      3.88 o
  -1   4  15       37.84       40.84      2.24 o
   0   4  15        3.98        3.30      0.87 o
   1   4  15        7.95        6.42      1.32 o
   2   4  15        1.51        3.75      1.95 o
   3   4  15        1.95        1.41      0.49 o
  -3   5  15        0.26        0.47      0.32 o
  -2   5  15        1.94        3.06      0.63 o
  -1   5  15       18.72       19.34      1.68 o
   0   5  15        0.00        0.06      0.18 o
   1   5  15        5.57        5.38      1.05 o
   2   5  15        5.84        7.69      0.98 o
  -2   6  15       29.88       27.22      2.57 o
  -1   6  15        7.52        6.42      0.95 o
   0   6  15      109.01       89.98      3.45 o
   1   6  15      231.21      205.83      6.81 o
   2   6  15        4.27        3.46      0.64 o
  -2   7  15        0.57        0.87      0.44 o
  -1   7  15        0.63        0.25      0.30 o
   0   7  15      132.31      117.78      7.94 o
   1   7  15       46.98       38.16      2.71 o
   2   7  15        2.91        2.31      0.62 o
  -1   8  15        3.41        2.62      0.77 o
   0   8  15        0.76        0.25      0.31 o
  -2   0  16        0.14        0.28      0.41 o
   0   0  16       80.48       84.70      4.45 o
   2   0  16       57.47       55.89      3.87 o
  -3   1  16        0.00       -0.30      0.33 o
  -2   1  16       16.88       21.18      1.87 o
  -1   1  16        0.01        0.35      0.28 o
   0   1  16        0.75        1.06      0.42 o
   1   1  16       59.81       63.33      2.85 o
   2   1  16       40.36       42.02      3.41 o
   3   1  16        0.00        0.26      0.23 o
  -3   2  16        0.16        0.20      0.29 o
  -2   2  16       13.17       13.81      1.77 o
  -1   2  16      153.53      186.95      4.59 o
   0   2  16        8.22        7.69      0.97 o
   1   2  16     1173.97     1269.32     18.05 o
   2   2  16       97.47      102.27      5.25 o
   3   2  16       33.40       28.53      1.72 o
  -3   3  16        1.67        1.77      0.60 o
  -2   3  16        7.63       10.36      1.55 o
  -1   3  16       12.26       13.28      1.22 o
   0   3  16        2.25        1.37      1.03 o
   1   3  16        6.00        7.68      1.43 o
   2   3  16      163.59      155.14      4.39 o
   3   3  16        0.73        0.77      0.42 o
  -3   4  16        0.01        0.18      0.27 o
  -2   4  16        0.25       -0.06      0.27 o
  -1   4  16       44.07       45.10      3.17 o
   0   4  16        2.07        1.35      0.59 o
   1   4  16       26.66       25.76      2.59 o
   2   4  16        0.07        0.86      1.45 o
  -2   5  16        4.71        4.39      0.69 o
  -1   5  16        6.63        6.74      1.39 o
   0   5  16       18.01       15.46      1.42 o
   1   5  16        8.13        7.47      0.94 o
   2   5  16       47.85       43.62      2.19 o
  -2   6  16       14.31       10.82      1.51 o
  -1   6  16        2.55        2.85      0.95 o
   0   6  16       22.69       23.75      2.48 o
   1   6  16        6.51        7.00      1.23 o
   2   6  16        3.94        3.44      0.57 o
  -1   7  16        6.42        6.05      1.16 o
   0   7  16      233.35      181.46      6.13 o
   1   7  16        1.43        1.22      0.49 o
  -3   0  17       10.92        9.93      1.32 o
  -1   0  17       11.57       18.94      2.16 o
   1   0  17       12.20       14.69      1.98 o
   3   0  17        0.01        0.55      0.38 o
  -3   1  17       13.78       15.19      1.63 o
  -2   1  17       12.75       16.49      1.37 o
  -1   1  17       19.45       20.95      1.59 o
   0   1  17       50.29       64.02      3.03 o
   1   1  17       24.79       32.48      2.06 o
   2   1  17      133.67      130.74      5.84 o
   3   1  17       14.87       13.00      1.13 o
  -3   2  17        0.93        0.48      0.30 o
  -2   2  17      104.00      130.65      5.26 o
  -1   2  17       11.31       13.42      1.27 o
   0   2  17       16.16       19.83      1.57 o
   1   2  17      509.64      560.05     12.02 o
   2   2  17       12.95       12.55      1.28 o
   3   2  17        3.41        3.13      0.68 o
  -3   3  17        0.20        0.06      0.18 o
  -2   3  17        0.09        0.32      0.38 o
  -1   3  17      132.62      148.72      8.63 o
   0   3  17        6.16        6.91      1.11 o
   1   3  17       65.57       73.50      4.35 o
   2   3  17       29.04       25.05      2.32 o
  -2   4  17        2.11        1.87      0.99 o
  -1   4  17        5.11        4.62      1.04 o
   0   4  17       36.91       35.68      2.80 o
   1   4  17        1.47        1.47      0.68 o
   2   4  17       46.29       50.45      3.39 o
  -2   5  17        8.07        7.15      0.83 o
  -1   5  17        0.66        0.86      0.59 o
   0   5  17      143.69      124.94      5.68 o
   1   5  17        0.09        0.10      0.33 o
   2   5  17       11.03        9.39      1.35 o
  -1   6  17        5.67        3.72      0.96 o
   0   6  17      114.22      102.61      4.77 o
   1   6  17        1.00        0.98      0.43 o
  -2   0  18       25.29       33.70      2.71 o
   0   0  18      149.01      186.19      6.95 o
   2   0  18       56.72       50.06      3.40 o
  -3   1  18        3.43        1.73      0.52 o
  -2   1  18        3.27        3.28      0.62 o
  -1   1  18        4.50        6.65      0.92 o
   0   1  18       39.66       48.89      2.52 o
   1   1  18      124.06      136.92      4.18 o
   2   1  18        0.08        0.43      0.33 o
  -3   2  18        6.88        5.94      0.93 o
  -2   2  18       14.66       13.70      1.71 o
  -1   2  18       44.44       48.44      3.20 o
   0   2  18       10.60        9.43      1.11 o
   1   2  18       70.68       77.91      4.48 o
   2   2  18       91.89       85.66      3.09 o
  -2   3  18        1.16        0.80      0.33 o
  -1   3  18       26.11       26.71      2.05 o
   0   3  18       14.95       15.54      1.40 o
   1   3  18       22.23       25.36      2.53 o
   2   3  18        9.94        7.65      1.19 o
  -2   4  18        1.19        0.32      0.22 o
  -1   4  18        7.13        7.55      1.26 o
   0   4  18        0.07        0.17      0.22 o
   1   4  18        8.58        7.87      1.34 o
   2   4  18       19.43       19.46      1.95 o
  -2   5  18        0.90        0.87      0.42 o
  -1   5  18        6.48        5.12      1.11 o
   0   5  18        1.73        0.85      0.50 o
   1   5  18        0.03        0.09      0.29 o
  -1   6  18       15.70       15.47      1.75 o
   0   6  18      116.27       79.82      3.85 o
   1   6  18        8.50        8.46      1.18 o
  -1   0  19        9.49       15.61      1.96 o
   1   0  19       17.72       20.07      2.23 o
  -2   1  19        6.49        5.94      0.78 o
  -1   1  19        9.92       10.66      1.14 o
   0   1  19        1.26        2.16      0.62 o
   1   1  19       59.96       64.35      3.78 o
   2   1  19        6.60       10.32      1.04 o
  -2   2  19        4.88        5.41      1.04 o
  -1   2  19        7.29        7.97      0.96 o
   0   2  19       56.07       64.75      2.78 o
   1   2  19       44.10       49.01      3.41 o
   2   2  19       68.23       55.93      3.24 o
  -2   3  19       19.29       14.91      3.29 o
  -1   3  19        4.48        3.56      0.62 o
   0   3  19       84.37       83.67      4.81 o
   1   3  19       74.41       70.06      3.93 o
   2   3  19       12.37       11.46      1.49 o
  -2   4  19        5.73        3.80      1.05 o
  -1   4  19        5.54        4.65      0.71 o
   0   4  19        0.08        0.58      0.39 o
   1   4  19        0.45        0.19      0.46 o
  -1   5  19       24.88       17.99      1.87 o
   0   5  19        0.33        0.02      0.29 o
   1   5  19       19.78       17.41      1.74 o
  -2   0  20        1.25        1.18      0.50 o
   0   0  20       28.23       34.22      2.87 o
   2   0  20       43.88       41.21      2.80 o
  -2   1  20        9.63        7.68      0.83 o
  -1   1  20       14.87       18.12      1.40 o
   0   1  20      248.07      292.22      5.80 o
   1   1  20       27.24       26.53      1.70 o
   2   1  20        8.63        7.82      1.19 o
  -2   2  20        1.31        1.17      0.34 o
  -1   2  20        0.08       -0.13      0.24 o
   0   2  20        0.82        1.25      0.45 o
   1   2  20        7.40        8.99      1.37 o
  -1   3  20        1.83        1.39      0.37 o
   0   3  20        6.84        6.02      1.11 o
   1   3  20        2.25        2.22      0.69 o
  -1   4  20       11.37        8.92      0.96 o
   0   4  20        0.45        0.72      0.25 o
   1   4  20       45.41       36.61      2.58 o
  -1   0  21       65.56       75.77      3.84 o
   1   0  21       45.33       39.69      2.75 o
  -1   1  21        7.66        7.95      1.07 o
   0   1  21      229.21      245.26      4.98 o
   1   1  21        1.01        0.23      0.28 o
  -1   2  21        0.29       -0.21      0.21 o
   0   2  21       42.87       42.03      1.99 o
   1   2  21       53.30       43.86      2.81 o
  -1   3  21        0.71        0.14      0.17 o
   0   3  21        7.20        6.56      1.06 o
   0   0  22       79.85       80.85      3.73 o
   0   1  22        5.86        5.32      0.91 o
 
